# Supplementary material for: Fine Cocoa Fermentation with Selected Lactic Acid Bacteria: Fermentation Performance and Impact on Chocolate Composition and Sensory Properties
Source: Foods. 2023 Jan 11;12(2):340. doi: 10.3390/foods12020340 (PMC9858393; doi:10.3390/foods12020340)
Supplement: Supplementary file 1 [file foods-12-00340-s001.zip]

Archive with 1 entries (1 files):
- foods-2043191-supplementary.pdf
